# Supplementary material for: Methylation of avpr1a in the cortex of wild prairie voles: effects of CpG position and polymorphism
Source: R Soc Open Sci. 2017 Jan 18;4(1):160646. doi: 10.1098/rsos.160646 (PMC5319330; doi:10.1098/rsos.160646)
Supplement: Table S1. Targete bis-seq metadata on wild-caught prairie voles. [file rsos160646supp2.xlsx]

## Sheet: Individual information
ID	bis-seq read pairs	Genotype	RSC-V1aR
F07	109073	LO/LO	737
F08	49296	LO/LO	1232
F09	93853	LO/LO	13137
F11	75960	LO/LO	612
F12	177223	LO/LO	15372
F13	83198	LO/LO	6372
F17	4547	HI/HI	12551
F18	8099	LO/LO	11376
F20	28470	LO/LO	2306
F25	87268	LO/LO	11044
F30	94137	LO/LO	1594
F32	7666	HI/LO	12811
F35	19011	LO/LO	13952
M04	102247	HI/LO	15834
M05	1056017	LO/LO	18554
M06	90231	HI/LO	388
M09	51942	LO/LO	2641
M13	79303	LO/LO	8581
M14	75839	LO/LO	497
M15	143441	HI/HI	4967
M16	9280	LO/LO	554
M18	116702	HI/LO	13569
M19	63030	LO/LO	-112
M21	91375	HI/LO	11213
M22	117791	HI/HI	12306
M24	120249	LO/LO	3854
M25	7674	LO/LO	648
M26	146168	LO/LO	8970
M27	30166	LO/LO	1766
M28	102425	LO/LO	2374

## Sheet: bis-seq read coverage at CpGs
CpG position (relative to TSS)	-575	-535	-526	-517	-507	-466	-439	-395	-387	-308	-260	-250	-248	-222	-214	-206	-181	-173	-163	-144	-141	-137	-135	-131	-121	-115	-89	-87	-85	-60	-54	-36	-34	-19	-15	-3603	11	29	66	98	117	126	136	141	165	168	186	195	232
Gene feature	CpGi.1	CpGi.1	CpGi.1	CpGi.1	CpGi.1	Promoter	Promoter	Promoter	Promoter	Promoter	CpGi.2a	CpGi.2a	CpGi.2a	CpGi.2a	CpGi.2a	CpGi.2a	CpGi.2a	CpGi.2a	CpGi.2a	CpGi.2a	CpGi.2a	CpGi.2a	CpGi.2a	CpGi.2a	CpGi.2a	CpGi.2a	CpGi.2a	CpGi.2a	CpGi.2a	CpGi.2a	CpGi.2a	CpGi.2a	CpGi.2a	CpGi.2a	CpGi.2a	CpGi.2a	CpGi.2a	CpGi.2b	CpGi.2b	CpGi.2b	CpGi.2b	CpGi.2b	CpGi.2b	CpGi.2b	CpGi.2b	CpGi.2b	CpGi.2b	CpGi.2b	CpGi.2b
fixed/poly CpG	fixed CpG	fixed CpG	fixed CpG	fixed CpG	fixed CpG	fixed CpG	fixed CpG	fixed CpG	fixed CpG	fixed CpG	fixed CpG	fixed CpG	fixed CpG	fixed CpG	fixed CpG	fixed CpG	fixed CpG	fixed CpG	fixed CpG	fixed CpG	fixed CpG	fixed CpG	fixed CpG	fixed CpG	fixed CpG	fixed CpG	fixed CpG	fixed CpG	fixed CpG	fixed CpG	fixed CpG	fixed CpG	fixed CpG	fixed CpG	fixed CpG	fixed CpG	fixed CpG	fixed CpG	fixed CpG	fixed CpG	fixed CpG	fixed CpG	fixed CpG	fixed CpG	fixed CpG	fixed CpG	fixed CpG	fixed CpG	fixed CpG
F07	659	938	993	1066	1149	1479	12	962	962	1765	2514	1803	1822	2079	2141	2196	2337	2406	2487	2687	2690	2723	2735	2723	2694	2709	2791	2775	2804	3007	2887	2978	2976	2961	2890	2894	3042	3233	3540	3783	3889	4103	4090	4150	4180	4186	4208	4185	4661
F08	200	322	342	368	397	534	7	468	473	1423	1943	1255	1280	1460	1484	1529	1572	1624	1635	1670	1671	1713	1722	1737	1716	1713	1729	1728	1734	1843	1822	1816	1833	1830	1799	1847	1876	1970	2112	2167	2177	2206	2231	2217	2277	2303	2304	2333	2544
F09	1128	1460	1544	1658	1780	2276	663	1233	1203	4212	5833	3618	3646	3924	4008	4050	4022	4005	3987	3968	3975	3986	3998	4018	4010	4013	4162	4127	4132	4358	4241	4485	4455	4418	4353	4433	4613	4895	5135	5243	5369	5509	5529	5562	5553	5564	5555	5538	5597
F11	296	522	564	598	646	801	495	733	756	4293	5503	3577	3558	3451	3359	3334	3122	3111	3110	3172	3198	3246	3281	3299	3365	3357	3382	3375	3370	3473	3447	3343	3332	3237	3221	3190	3204	3404	3517	3626	3617	3748	3796	3791	3794	3829	3869	3863	4107
F12	6080	6050	6189	6323	6571	3185	34	7892	7947	25566	17717	20061	20414	25131	26092	26604	26639	26004	25301	23296	22796	22764	22527	22308	21473	21229	20201	20150	20166	19906	19382	19069	18977	19306	19234	19742	20380	20794	21473	20264	19625	19548	19279	19254	18622	18591	18529	18322	17757
F13	329	491	535	585	650	845	5	511	495	1670	2275	1517	1522	1637	1650	1680	1733	1835	1936	2169	2187	2259	2273	2331	2393	2430	2655	2652	2678	2836	2715	2793	2779	2767	2669	2671	2678	2738	2865	2934	3077	3210	3224	3251	3482	3536	3715	3776	4347
F17	10	14	14	16	17	20		18	18	68	84	54	52	62	64	66	62	63	59	51	53	55	54	55	49	48	39	39	41	43	42	44	45	50	49	49	56	59	60	60	61	64	60	59	57	62	64	63	67
F18	98	121	130	135	147	184	114	116	113	147	183	128	131	148	147	145	158	170	179	190	186	194	193	194	180	179	183	183	189	194	178	183	177	173	164	159	172	182	194	184	181	194	193	190	187	185	175	165	173
F20	111	157	163	170	182	232	2	184	187	306	392	263	266	332	343	365	393	418	442	461	463	477	468	483	494	484	496	496	500	526	505	515	509	509	493	503	511	552	600	595	625	650	658	673	685	684	681	693	769
F25	299	407	434	461	505	677	6	517	532	1428	1832	1171	1194	1452	1505	1574	1699	1774	1864	1965	1975	1997	1974	2012	1975	1965	1937	1925	1934	2078	1970	2066	2027	2020	1905	1958	2051	2316	2542	2715	2870	3027	3040	3127	3223	3235	3357	3355	3724
F30	688	937	1010	1082	1138	1485	800	1011	1009	2692	3572	2311	2326	2570	2600	2647	2581	2588	2618	2613	2621	2680	2674	2643	2585	2571	2470	2473	2481	2608	2612	2612	2635	2583	2541	2579	2688	2868	2953	3021	3038	3125	3146	3165	3163	3190	3187	3194	3355
F32	65	95	103	107	121	170	65	126	131	279	372	251	262	288	293	294	292	294	307	328	325	337	341	339	338	329	318	321	321	342	341	329	330	306	297	297	307	328	338	357	353	374	381	388	387	389	402	420	478
F35	105	147	154	163	174	247	112	186	189	427	548	344	339	389	403	415	431	446	462	472	462	466	467	467	453	447	447	432	432	460	435	462	457	456	461	471	515	573	643	682	681	731	717	738	760	773	795	799	914
M04	636	960	1035	1091	1198	1641	9	1216	1229	1462	1874	1465	1483	1727	1797	1886	2030	2112	2228	2406	2395	2477	2468	2481	2481	2459	2496	2452	2450	2600	2498	2540	2531	2481	2431	2474	2611	2836	3004	3071	3117	3240	3185	3179	3072	3070	3068	3052	3251
M05	1079	1330	1386	1436	1525	1955	6	1383	1394	3378	4738	3040	3055	3416	3457	3520	3528	3537	3580	3679	3654	3735	3727	3755	3716	3710	3645	3633	3655	3811	3807	3760	3773	3579	3552	3517	3526	3713	3744	3670	3636	3783	3793	3780	3715	3739	3673	3656	3780
M06	482	783	859	931	1024	1333	15	895	879	1732	2418	1849	1854	2053	2089	2155	2283	2391	2506	2749	2803	2887	2912	2955	2992	3010	3186	3180	3174	3329	3204	3283	3252	3308	3166	3136	3156	3307	3592	3687	3781	3954	4038	4117	4257	4300	4389	4465	4966
M09	686	1086	1189	1261	1369	1798	14	1186	1168	2123	2833	2077	2096	2302	2325	2365	2402	2468	2605	2708	2719	2800	2805	2830	2835	2871	2916	2909	2939	3053	3062	2970	2959	2963	2948	2926	2954	3143	3363	3489	3480	3617	3651	3674	3763	3800	3909	3975	4527
M13	831	1090	1181	1265	1403	1794	586	1249	1256	3694	5088	3342	3341	3689	3749	3794	3823	3839	3859	3996	3981	4014	4033	4018	4033	4059	4282	4258	4283	4561	4400	4645	4619	4642	4548	4645	4858	5178	5333	5495	5657	5856	5861	5913	5964	6017	6089	6136	6556
M14	362	661	752	821	896	1222	17	1068	1102	3189	4136	2862	2890	3018	3035	3117	3171	3210	3188	3366	3376	3487	3488	3553	3586	3595	3643	3649	3650	3878	3900	3826	3824	3755	3724	3677	3816	4090	4349	4493	4580	4809	4898	4919	5127	5219	5427	5541	6383
M15	2197	2786	2936	3071	3266	4127	22	2984	3034	5707	7324	5004	5045	5907	6089	6221	6541	6760	7068	7373	7332	7453	7480	7460	7363	7343	7624	7568	7566	8109	7799	8189	8132	8296	8073	8244	8624	9172	9736	9834	10068	10445	10503	10559	10688	10745	10796	10929	11903
M16	56	91	97	101	114	144	113	102	103	360	478	294	302	337	356	369	365	363	371	384	384	383	371	376	384	390	377	370	377	407	406	407	409	420	412	419	429	458	496	515	516	537	531	537	571	570	569	585	649
M18	1575	2132	2288	2436	2623	3158	11	2170	2142	5658	7552	4795	4847	5364	5409	5465	5375	5341	5342	5197	5182	5174	5159	5131	5059	5039	5082	5030	5020	5242	5039	5272	5234	5219	5060	5121	5264	5554	5919	6090	6191	6396	6460	6457	6376	6396	6449	6404	6609
M19	416	639	703	770	853	1162	6	896	882	2408	3411	2364	2386	2630	2703	2776	2813	2856	2891	3074	3113	3187	3208	3227	3286	3291	3520	3501	3546	3834	3675	3879	3846	3895	3809	3820	3927	4223	4521	4759	4909	5076	5148	5230	5473	5516	5657	5724	6302
M21	2034	2543	2716	2925	3211	4110	8	2415	2351	6675	9201	5950	5974	6282	6295	6245	5763	5568	5455	5187	5136	5171	5158	5120	5019	5046	5333	5315	5316	5687	5484	5643	5619	5565	5400	5432	5497	5629	5793	5929	6088	6247	6338	6384	6215	6239	6073	6022	5894
M22	627	812	862	912	983	1250	5	987	1009	2414	3309	2210	2213	2522	2576	2637	2736	2770	2825	2799	2797	2834	2798	2781	2703	2695	2668	2641	2641	2688	2554	2662	2657	2644	2583	2618	2741	2928	3156	3216	3275	3426	3380	3382	3330	3365	3376	3334	3439
M24	1024	1366	1443	1515	1636	2095	13	1618	1675	3823	5025	3369	3420	3966	4049	4201	4455	4553	4747	5019	4985	5066	5088	5091	5048	5033	5196	5184	5207	5478	5307	5538	5528	5550	5423	5485	5728	6182	6743	6910	7148	7517	7530	7628	7951	8006	8248	8332	9143
M25	569	707	746	779	846	1068	5	692	692	337	425	455	453	519	530	544	602	637	687	770	785	812	815	832	835	851	879	869	861	921	872	871	867	850	806	810	817	853	875	908	936	980	1004	1019	1039	1048	1077	1084	1162
M26	2587	3517	3738	4010	4318	5559	27	3326	3258	10946	15669	9998	10054	10672	10707	10657	9782	9537	9261	9047	8978	9028	9025	9014	8926	8899	9124	9110	9123	9622	9720	9597	9608	9436	9267	9210	9161	9325	9333	9247	9461	9801	9854	9936	10027	10102	10170	10189	10849
M27	145	187	198	212	225	259	2	180	186	668	917	563	567	670	687	704	713	717	721	734	725	730	729	715	700	699	722	723	724	763	734	809	801	807	804	802	808	869	918	944	949	982	996	1002	988	988	1032	1044	1117
M28	168	240	263	278	304	375		251	239	5659	7814	4170	4196	4446	4450	4457	4053	3824	3595	3172	3101	3087	3098	3077	3075	3072	3210	3193	3195	3444	3309	3522	3523	3514	3448	3519	3667	3896	4141	4319	4566	4682	4711	4754	4728	4749	4697	4626	4575
[truncated: 73 more columns]

## Sheet: %CpG methylation
CpG poistion (relative to TSS)	-575	-535	-526	-517	-507	-466	-439	-395	-387	-308	-260	-250	-248	-222	-214	-206	-181	-173	-163	-144	-141	-137	-135	-131	-121	-115	-89	-87	-85	-60	-54	-36	-34	-19	-15	-3603	11	29	66	98	117	126	136	141	165	168	186	195	232
Gene feature	CpGi.1	CpGi.1	CpGi.1	CpGi.1	CpGi.1	Promoter	Promoter	Promoter	Promoter	Promoter	CpGi.2a	CpGi.2a	CpGi.2a	CpGi.2a	CpGi.2a	CpGi.2a	CpGi.2a	CpGi.2a	CpGi.2a	CpGi.2a	CpGi.2a	CpGi.2a	CpGi.2a	CpGi.2a	CpGi.2a	CpGi.2a	CpGi.2a	CpGi.2a	CpGi.2a	CpGi.2a	CpGi.2a	CpGi.2a	CpGi.2a	CpGi.2a	CpGi.2a	CpGi.2a	CpGi.2a	CpGi.2b	CpGi.2b	CpGi.2b	CpGi.2b	CpGi.2b	CpGi.2b	CpGi.2b	CpGi.2b	CpGi.2b	CpGi.2b	CpGi.2b	CpGi.2b
fixed/poly CpG	fixed CpG	fixed CpG	fixed CpG	fixed CpG	fixed CpG	fixed CpG	fixed CpG	fixed CpG	fixed CpG	fixed CpG	fixed CpG	fixed CpG	fixed CpG	fixed CpG	fixed CpG	fixed CpG	fixed CpG	fixed CpG	fixed CpG	fixed CpG	fixed CpG	fixed CpG	fixed CpG	fixed CpG	fixed CpG	fixed CpG	fixed CpG	fixed CpG	fixed CpG	fixed CpG	fixed CpG	fixed CpG	fixed CpG	fixed CpG	fixed CpG	fixed CpG	fixed CpG	fixed CpG	fixed CpG	fixed CpG	fixed CpG	fixed CpG	fixed CpG	fixed CpG	fixed CpG	fixed CpG	fixed CpG	fixed CpG	fixed CpG
F07	0.326252	0	0	0.000938086	0.000870322	0.000676133	0.0833333	0.002079	0.0010395	0	0.000397772	0.00110926	0	0	0	0	0.00342319	0.000831255	0.00241255	0.00148865	0.00371747	0.000734484	0.0837294	0.00293794	0.00148478	0.00073828	0	0	0.000356633	0.000997672	0.00138552	0.175621	0.000336022	0.00135089	0.00311419	0.000345543	0.000986193	0.145994	0.0107345	0.000528681	0.00128568	0.101633	0.00268949	0.0101205	0.00334928	0.00143335	0.127376	0.0105137	0.00214546
F08	0.325	0.00931677	0.00292398	0.0108696	0	0.00374532	0	0.00854701	0.038055	0	0.00102934	0.00478088	0.00390625	0.00136986	0.00134771	0.00196207	0.00254453	0.00123153	0.00244648	0.00179641	0.00478755	0.00233508	0.212544	0.00230282	0.202214	0.00233508	0.00115674	0.00405093	0.00346021	0.000542594	0.00658617	0.00220264	0.125477	0.00273224	0.137298	0.00108284	0.00319829	0.000507614	0.0104167	0.00369174	0.00183739	0.00181324	0.00268938	0	0.00131752	0.00130265	0.185764	0.00342906	0.00196541
F09	0.352837	0.000684932	0	0.000603136	0	0.000878735	0	0	0.000831255	0.000474834	0.000514315	0.000276396	0.00082282	0.000509684	0.000499002	0.000493827	0	0.000249688	0.00175571	0.000504032	0.00100629	0.123432	0	0.0624689	0.00074813	0.00049838	0	0.000242307	0.000242014	0.000229463	0.000943174	0.000222965	0.0251403	0.000452694	0.00068918	0.000225581	0.000867115	0.00020429	0.00116845	0.0864009	0.000372509	0.0834997	0.197866	0.000898957	0.000900414	0.000359454	0.000180018	0.000361141	0.000357334
F11	0.368243	0.01341	0	0.00167224	0	0.00124844	0	0.00272851	0.00396825	0.00116469	0.000363438	0.000838692	0.00168634	0.000289771	0.000297708	0.0014997	0.0044843	0	0.00385852	0.00157629	0.00562852	0.00277264	0.00487656	0.000909366	0.00178306	0.00059577	0.000887049	0.00207407	0.00207715	0	0.00464172	0.00747831	0.00270108	0.185357	0.00589879	0.000940439	0.00093633	0.00146886	0.00369633	0.00413679	0.00221178	0.000266809	0.010274	0.000791348	0.00210859	0.000783494	0.00155079	0.00414186	0.000243487
F12	0.338158	0.000330579	0.000484731	0.000316306	0	0.000313972	0	0.000760264	0.00151	0.000469373	5.6443e-05	0.000149544	0.000342902	0.000238749	0.000153304	0.000375883	0.000563084	0.000192278	0.000197621	0.000171703	0.00149149	0.000571077	0.000355129	0.000179308	0.000465701	0.000235527	0.000148507	0.00044665	0.000495884	0.186577	0.00144464	0.000104882	0.000421563	0.000155392	0.00103983	0.000303921	0.000343474	0.000144272	0.00153681	0.000888275	0.000509554	0.000204625	0.00015561	0.000415498	0.000644399	0.000484105	0.000377786	0.00070953	0.000168947
F13	0.306991	0.00203666	0	0.0034188	0.00153846	0.00473373	0	0	0.0040404	0	0.000879121	0.00263678	0.00131406	0.000610874	0.00121212	0.000595238	0.00115407	0.00544959	0.00206612	0.00829876	0.00274348	0.0225764	0.000439947	0.000858001	0.00167154	0	0.000753296	0	0.000373413	0.00105783	0.00110497	0.00107411	0.000719683	0.00361402	0.00299738	0.00187196	0.00149365	0.00109569	0.00139616	0.00306748	0.00162496	0.00249221	0.000930521	0.00123039	0.00258472	0.000282805	0.00215343	0.00238347	0.000690131
F17	0.3	0	0	0	0	0		0	0	0	0	0	0	0	0	0	0	0	0	0	0	0	0	0	0	0	0	0	0	0	0	0	0	0	0	0	0	0	0	0	0	0	0	0	0	0	0	0	0
F18	0.204082	0	0	0	0	0	0	0	0	0	0	0	0	0	0	0	0	0	0	0	0	0	0	0	0	0	0	0	0	0	0	0	0	0	0	0	0	0	0	0.0163043	0.00552486	0.00515464	0.0103627	0	0	0	0	0.00606061	0.00578035
F20	0.225225	0	0	0.111765	0	0	0	0.00543478	0.203209	0	0	0	0	0.00301205	0	0.090411	0	0	0.00452489	0.0021692	0.00215983	0.00209644	0.0876068	0.00621118	0.00202429	0.00206612	0	0	0	0	0.0019802	0.00194175	0	0.139489	0	0.00198807	0.00195695	0.00362319	0.0133333	0.00336134	0	0.167692	0.0835866	0.00445765	0.00145985	0	0	0	0.00130039
F25	0.237458	0.004914	0	0	0.0039604	0	0	0	0	0.00070028	0.00163755	0	0	0.000688705	0.00199336	0.0025413	0.00235433	0.0011274	0.013412	0.00254453	0.00101266	0.00150225	0.00151976	0.00149105	0.00151899	0.00101781	0.111513	0	0	0	0.000507614	0	0.00049334	0.0019802	0.0015748	0.000510725	0.000975134	0.111831	0	0.20442	0.000348432	0.00066072	0.0111842	0.000639591	0.00031027	0.0367852	0.000297885	0.00178838	0.0292696
F30	0.3125	0.00320171	0.000990099	0.00369686	0.000878735	0.003367	0.00375	0.00395648	0.00297324	0.00111441	0.00055991	0.00129814	0.00128977	0.00077821	0.000384615	0	0.00464936	0.000772798	0.00229183	0.00153081	0.00457841	0.00186567	0.00299177	0.00264851	0.00232108	0.00311163	0.350607	0.0024262	0.00241838	0.00191718	0.00650842	0.00267994	0.00303605	0.00193573	0.00983865	0.00271423	0.00111607	0.00104603	0.00711141	0.00364118	0.00296248	0.00128	0.00127146	0.569036	0.000948467	0.00031348	0.000313775	0.00281778	0.000596125
F32	0.430769	0	0.00970874	0.205607	0	0.00588235	0	0	0.206107	0	0	0.00398406	0	0.0972222	0	0.159864	0	0	0	0	0.00615385	0	0	0	0.00591716	0	0	0.00623053	0	0	0.00293255	0	0.00606061	0	0.00673401	0	0	0.121951	0.00295858	0.00840336	0	0.15508	0.107612	0	0	0	0.00248756	0	0
F35	0.238095	0.00680272	0	0.0920245	0.137931	0	0	0	0	0	0.00364964	0.00290698	0	0.0308483	0.0297767	0.13012	0.00232019	0	0.004329	0.00423729	0.0021645	0	0.0770878	0.00214133	0.0529801	0	0.0760626	0	0	0.113043	0	0.0454545	0	0	0.0021692	0.0700637	0	0.0017452	0.00155521	0.170088	0.00146843	0	0.0013947	0.128726	0.00131579	0.0569211	0.00377358	0.0125156	0.00109409
M04	0.215409	0.003125	0.0241546	0.00091659	0	0.000609385	0	0.00328947	0.0545159	0.000683995	0.00106724	0.00136519	0.00337154	0.00231616	0.00222593	0.00318134	0.00197044	0.668561	0.00179533	0.00249377	0.00208768	0.002826	0.0028363	0.00201532	0.000806127	0.00244002	0.000801282	0.00040783	0.000408163	0.00115385	0.000800641	0.0023622	0.0015804	0.652963	0.0111065	0.00161681	0.00076599	0.00105783	0.00166445	0.736568	0.000320821	0.00154321	0.000941915	0.00220195	0.000651042	0.00162866	0.00260756	0.00393185	0.000922793
M05	0.310473	0.00526316	0.000721501	0.100279	0	0.00102302	0	0.065799	0.0645624	0.000592066	0.000633179	0.00131579	0.00130933	0	0.028059	0.000852273	0.00481859	0.0011309	0.00167598	0.000271813	0.0213465	0.0813922	0.0198551	0.00159787	0.00457481	0	0.00164609	0.00275255	0.00383037	0.000262398	0.00682952	0.000531915	0.00291545	0.000558815	0.00591216	0.0943986	0.000850822	0	0.00854701	0.00354223	0.00330033	0.000528681	0.000790931	0.0021164	0.00107672	0.0197914	0.00217806	0.00136761	0.000529101
M06	0.344398	0.00127714	0.00349243	0.00107411	0.00390625	0.00150038	0	0.00782123	0.0238908	0	0.0889165	0.000540833	0.00269687	0.000974184	0.000478698	0.154524	0.021901	0.00083647	0.000798085	0.110586	0.00321085	0.00242466	0.00103022	0.00135364	0.0290775	0.000664452	0.0185185	0.0188679	0.0189036	0.019225	0	0.0012184	0.00153752	0.00151149	0.00157928	0.0178571	0.00095057	0.000907167	0.00668151	0.00108489	0.000528961	0.0462822	0.026003	0.00607238	0.00305379	0.000697674	0.00273411	0.0237402	0.00443012
M09	0.30758	0.00736648	0.00168209	0.0713719	0	0.0133482	0.0714286	0.00084317	0.00428082	0.0909091	0.00105895	0.0577756	0.0019084	0.00130321	0.00344086	0.000422833	0.00291424	0.00121556	0.000383877	0.0014771	0.00772343	0.00107143	0.0755793	0.00106007	0.182363	0.0292581	0.000685871	0.0017188	0.00272201	0	0.00555193	0.0259259	0.00337952	0.144111	0.00576662	0.000341763	0.00203114	0.000954502	0.0686887	0.0057323	0.00431034	0.0049765	0.0673788	0.0204137	0.00398618	0.00315789	0.00332566	0.00830189	0.00331345
M13	0.375451	0	0	0	0	0	0.00170648	0	0	0	0.000196541	0.00149611	0.000299312	0.000813229	0.000266738	0	0.000784724	0.00104194	0.0101062	0.000750751	0.00226074	0.0139512	0.0143814	0.00074664	0.000495909	0	0.000700607	0.000234852	0.000233481	0.00021925	0.0127273	0.0101184	0.000432994	0.00129255	0.00131926	0.000430571	0.00123508	0.000193125	0.000937559	0.0010919	0.000353544	0	0.000682477	0.000676476	0.000167673	0.000664783	0.000492692	0.00114081	0.000305064
M14	0.359116	0.00302572	0	0.00365408	0.00223214	0.00409165	0.117647	0.00749064	0.00362976	0.000940734	0.00169246	0.00174703	0.0017301	0.000994036	0	0.000962464	0.0059918	0.000311526	0.00188206	0.00237671	0.007109	0.00258102	0.00229358	0.00112581	0.00474066	0.000556328	0.000823497	0.00164429	0.00109589	0.000773595	0.00435897	0.00156822	0.00287657	0.00346205	0.00993555	0.00108784	0.00340671	0	0.00804783	0.00222568	0.00196507	0.000831774	0.00122499	0.000813173	0.00292569	0.00114965	0.000737055	0.0019852	0.000783331
M15	0.358216	0.00179469	0	0.000651254	0.000918555	0.00072692	0	0.0016756	0.00197759	0.000175223	0	0	0	0.000677163	0.00476269	0.0262016	0.00137594	0.0258876	0.00113186	0.00311949	0.000681942	0.000939219	0.000935829	0.000938338	0.00176558	0.00163421	0.000393494	0.000792812	0.000396511	0.000616599	0.000769329	0.000854805	0.000491884	0.00156702	0.000867088	0.000849102	0.000695733	0.000327082	0.000410846	0.000406752	0.000496623	0.000382958	0.000380844	0.000947059	0.00205838	0.000372266	0.00129678	0.00247049	0.000252037
M16	0.285714	0.010989	0	0	0	0.00694444	0	0	0.00970874	0.336111	0	0	0	0	0.00280899	0	0.00273973	0.00550964	0	0	0.00520833	0	0.00269542	0.101064	0.0130208	0	0.0212202	0	0.00795756	0	0	0	0.00488998	0	0.00242718	0	0	0.0742358	0.0221774	0.0038835	0.00193798	0	0.00376648	0.00558659	0	0.00350877	0.00175747	0.0205128	0.0169492
M18	0.367619	0.000938086	0.000437063	0.000821018	0.00190621	0	0.0909091	0.311982	0.146592	0.0148462	0.000264831	0	0.000412626	0.000186428	0.000369754	0.000548948	0.000930233	0.000187231	0.000561587	0.000192419	0.00115785	0.000193274	0.000193836	0.000779575	0.000593003	0.000198452	0.000393546	0	0	0.000190767	0.00138916	0.000758725	0.000955292	0.00114965	0.00118577	0.000195274	0.00018997	0.000540151	0.00185842	0.000492611	0.00177677	0.00125078	0.0828173	0.00108409	0.0158407	0.000156348	0.002481	0.0190506	0.000756544
M19	0.389423	0	0.00142248	0.0025974	0	0.0593804	0	0.0736607	0	0.000415282	0.00175901	0.000846024	0	0	0	0.00108069	0.00177746	0.00070028	0.000345901	0.000975927	0.00321234	0.0025102	0.000311721	0.000309885	0.00121729	0.000303859	0.003125	0	0.000564016	0	0.000272109	0.76695	0.00208008	0.000770218	0.00157522	0.00209424	0.00127324	0.000710395	0.00066357	0.000210128	0	0	0.000777001	0.00382409	0.000913576	0.000725163	0.00176772	0.76485	0.00031736
M21	0.376598	0.0955564	0.000368189	0.194188	0.128932	0.124574	0.125	0.000414079	0	0.000299625	0	0.0010084	0.000167392	0	0.000476569	0.000480384	0.000694083	0	0.000183318	0	0.000584112	0.000580159	0.183598	0.000195313	0	0.000198177	0	0.000752587	0	0.000703359	0.000547046	0.0983519	0.000177968	0.000359389	0.000925926	0.000552283	0	0.000710606	0.00276195	0.213189	0.000328515	0.097967	0.000157778	0.198152	0.0698311	0.00128226	0.0917174	0.201428	0
M22	0.365231	0	0	0.131579	0.00101729	0.0008	0	0	0.00099108	0	0.159867	0.000904977	0.000903751	0.000793021	0	0.26204	0.000730994	0.000361011	0.00141593	0.000714541	0.0014301	0.00105857	0.000714796	0.000359583	0.000369959	0	0.000374813	0.169254	0.000757289	0.000372024	0.000783085	0	0.00112909	0.00151286	0.00116144	0	0.000729661	0.00136612	0.000316857	0.00155473	0.000610687	0.000875657	0	0.122413	0.0003003	0.121842	0.000296209	0.163767	0.118348
M24	0.357422	0.000732064	0.000693001	0	0.000611247	0.00190931	0.0769231	0.000618047	0.00119403	0.000523149	0.000597015	0.000890472	0.00146199	0.000504286	0.000740924	0.000952154	0.000224467	0.309247	0.000631978	0.000796972	0.00160481	0.303395	0	0.000589275	0.000792393	0.000397377	0.000962279	0.000192901	0.000192049	0.000365097	0.00018843	0.000180571	0.000361795	0.00036036	0.0012908	0.000729262	0.000523743	0.255742	0.000593208	0.196527	0.000559597	0.000266064	0.000265604	0.00104877	0.00138347	0.00137397	0.000848691	0.000480077	0.000874986
M25	0.379613	0.00141443	0	0.0012837	0.00118203	0.00093633	0	0	0	0	0	0	0	0.00192678	0	0	0.00166113	0.00627943	0	0	0	0.00492611	0	0	0	0.00235018	0	0	0.00116144	0	0	0.00114811	0	0.00117647	0.00124069	0.00246914	0	0.003517	0.00342857	0	0	0.00306122	0	0.000981354	0	0	0	0	0.000860585
M26	0.35717	0.0125107	0.0288925	0.00399002	0.000463177	0.000719554	0.037037	0.00420926	0.00521793	0.0546318	0.000702023	0.00090018	0.00198926	0.0455397	0.000280191	0.00900816	0.00235126	0.00125826	0.0010798	0.000773737	0.00634885	0.00121843	0.0421053	0.0499223	0.00291284	0.0369704	0.000986409	0.00285401	0.0131536	0.000519642	0.0408436	0.000833594	0.00333056	0.00201357	0.00582713	0.00108578	0.00141906	0.00107239	0.0316083	0.0290905	0.0212451	0.0431589	0.00811853	0.00221417	0.0428842	0.0641457	0.00245821	0.043969	0.0577933
M27	0.248276	0.00534759	0.00505051	0.00471698	0	0	0	0	0	0	0	0.0053286	0	0.00149254	0	0.00426136	0.00140252	0	0	0	0	0.00136986	0	0	0	0	0	0.00138313	0	0.00131062	0.0013624	0	0	0	0.975124	0.00124688	0	0	0	0.00105932	0.00105374	0.00203666	0.00200803	0	0	0	0	0.00191571	0
M28	0.303571	0.00833333	0.00380228	0	0	0		0	0	0	0	0	0.000238322	0.000224921	0	0.000448732	0.000246731	0.000784519	0	0	0.000644953	0.000323939	0	0.000649984	0	0.000325521	0	0	0.000312989	0	0.000906618	0	0	0	0.00116009	0	0.000272702	0.000256674	0.00096595	0.00162075	0.00043802	0.00192226	0.00297177	0.00252419	0.000634518	0.0035797	0.00127741	0.00237786	0.00153005
[truncated: 73 more columns]

## Sheet: %Non-CpG methylation
Animal ID	% CHG methylation	%CHH methylation
F07	1.9	2
F08	1.1	2
F09	1.2	0.8
F11	0.9	1.6
F12	0.9	0.4
F13	1.5	1
F17	1.3	2
F18	3.3	2.6
F20	2.1	2
F25	1.6	1.3
F30	1.1	1
F32	1.2	1
F35	2.3	1.3
M04	2.3	2.9
M05	0.9	1.4
M06	1.4	2
M09	1.4	1.9
M13	0.6	2.1
M14	0.8	1.6
M15	0.7	1.1
M16	1.7	1.9
M18	1.6	1.1
M19	0.5	1.7
M21	1	1.1
M22	0.7	1.3
M24	0.6	1.6
M25	0.8	1.4
M26	1.2	1.4
M27	1.3	2.5
M28	1.2	1.2
