# Supplementary material for: Methylation of avpr1a in the cortex of wild prairie voles: effects of CpG position and polymorphism
Source: R Soc Open Sci. 2017 Jan 18;4(1):160646. doi: 10.1098/rsos.160646 (PMC5319330; doi:10.1098/rsos.160646)
Supplement: Table S2. Position and sequence polymorphism at polyCpG sites across the avpr1a locus. SNP positions are based on avpr1a reference AF069304.2 (NCBI) and abbreviations are as follow: CpGi = CpG island, CDS = coding sequence, UTR = untranslated region. [file rsos160646supp3.xlsx]

## Sheet: avpr1a polyCpGs
PolyCpG number	PolyCpG position (relative to translation start site)	Location in gene	Alternative allele
1	-2327	5’ upstream	TpG
2	-2172	5’ upstream	TpG
3	-1996	5’ upstream	CpC
4	-1639	5’ upstream	TpG
5	-1445	5’ upstream	ApG
6	-1382	5’ upstream	CpA
7	-1271	5’ upstream	CpA
8	-1218	5’ upstream	CpA
9	-717	CpGi.1	CpA
10	453	CpGi.2 (CDS1)	TpG
11	759	CpGi.2 (CDS1)	CpA/CpT
12	1145	Intron	TpG
13	2039	Enhancer	TpG
14	2168	Enhancer	CpA
15	2170	Enhancer	CpT
16	2217	Enhancer	CpA
17	2225	Enhancer	TpG
18	2345	Enhancer	CpA
19	2352	Enhancer	CpA
20	3021	Intron	TpG
21	3249	Intron	GpG
22	3304	CDS2	CpT
23	3449	CDS2	CpA
24	3531	CDS2	CpA
25	3753	3’ UTR	CpA
26	3895	3’ UTR	CpA
27	4736	3’ downstream	TpG
28	4854	3’ downstream	CpA
29	4878	3’ downstream	ApG
30	4927	3’ downstream	TpG
